# Supplementary material for: A new species of Mongolodiaptomus Kiefer, 1938 from northeast Thailand and a key to the species (Crustacea, Copepoda, Calanoida, Diaptomidae)
Source: Zookeys. 2017 Oct 19;(710):15–32. doi: 10.3897/zookeys.710.13941 (PMC5674175; doi:10.3897/zookeys.710.13941)
Supplement: XML Treatment for Mongolodiaptomus loeiensis [file zookeys.710.13941-treatment1.xml]

<!DOCTYPE tp:taxon-treatment
  PUBLIC "-//TaxonX//DTD Taxonomic Treatment Publishing DTD v0 20100105//EN" "tax-treatment-NSO.dtd">
<tp:taxon-treatment xmlns:tp="http://www.plazi.org/taxpub"><tp:treatment-meta><kwd-group><label>Taxon classification</label><kwd><named-content xmlns:xlink="http://www.w3.org/1999/xlink" content-type="kingdom">Animalia</named-content></kwd><kwd><named-content xmlns:xlink="http://www.w3.org/1999/xlink" content-type="order">Calanoida</named-content></kwd><kwd><named-content xmlns:xlink="http://www.w3.org/1999/xlink" content-type="family">Diaptomidae</named-content></kwd></kwd-group><mixed-citation publication-type="journal"><person-group><name><surname>Watiroyram</surname><given-names>Santi</given-names></name><name><surname>Sanoamuang</surname><given-names>La-orsri</given-names></name></person-group><article-title>A new species of <italic><tp:taxon-name><tp:taxon-name-part taxon-name-part-type="genus" reg="Mongolodiaptomus">Mongolodiaptomus</tp:taxon-name-part></tp:taxon-name></italic> Kiefer, 1938 from northeast Thailand and a key to the species (<tp:taxon-name><tp:taxon-name-part taxon-name-part-type="subphylum">Crustacea</tp:taxon-name-part></tp:taxon-name>, <tp:taxon-name><tp:taxon-name-part taxon-name-part-type="subclass">Copepoda</tp:taxon-name-part></tp:taxon-name>, <tp:taxon-name><tp:taxon-name-part taxon-name-part-type="order">Calanoida</tp:taxon-name-part></tp:taxon-name>, <tp:taxon-name><tp:taxon-name-part taxon-name-part-type="family">Diaptomidae</tp:taxon-name-part></tp:taxon-name>)</article-title><source>Zookeys</source><day>19</day><month>10</month><year>2017</year><volume>2017</volume><issue>710</issue><fpage>15</fpage><lpage>32</lpage><pub-id pub-id-type="doi">10.3897/zookeys.710.13941</pub-id></mixed-citation></tp:treatment-meta><tp:nomenclature><tp:taxon-name>
                  <tp:taxon-name-part taxon-name-part-type="genus" reg="Mongolodiaptomus">Mongolodiaptomus</tp:taxon-name-part>
                  <tp:taxon-name-part taxon-name-part-type="species" reg="loeiensis">loeiensis</tp:taxon-name-part>
                  <object-id xmlns:xlink="http://www.w3.org/1999/xlink" content-type="zoobank" xlink:type="simple">http://zoobank.org/898BBF26-8F13-40B3-8A3F-EC36579FA3B1</object-id>
                </tp:taxon-name><tp:taxon-status xmlns:xlink="http://www.w3.org/1999/xlink" xlink:type="simple">sp. n.</tp:taxon-status><xref ref-type="fig" rid="F1">Figs 1</xref><xref ref-type="fig" rid="F2">, 2</xref><xref ref-type="fig" rid="F3">, 3</xref><xref ref-type="fig" rid="F4">, 4</xref><xref ref-type="fig" rid="F5">, 5</xref><xref ref-type="fig" rid="F6">, 6</xref><xref ref-type="fig" rid="F7">, 7</xref></tp:nomenclature><tp:treatment-sec sec-type="type locality" id="SECID0EEAAE"><title>Type locality.</title><p>A temporary pond nearby the Prakaipetch Cave, Nadokkham Subdistrict, Na Duang District, Loei Province, northeastern Thailand; <named-content xmlns:xlink="http://www.w3.org/1999/xlink" content-type="dwc:verbatimCoordinates" xlink:type="simple"><named-content content-type="geo-json" specific-use="{&#34;type&#34;:&#34;Point&#34;,&#34;coordinates&#34;:[101.906389,17.906389]}" id="NCID0ENAAE" xlink:type="simple">17°54'23"N, 101°54'23"E</named-content></named-content>; altitude: 420 m above sea level.</p><!--PageBreak--></tp:treatment-sec><tp:treatment-sec sec-type="Holotype" id="SECID0ETAAE"><title>Holotype.</title><p>One adult male, <abbrev xmlns:xlink="http://www.w3.org/1999/xlink" content-type="institution" xlink:title="Natural History Museum, London, United Kingdom" id="ABBRID0EZAAE" xlink:type="simple">NHMUK</abbrev> 2017.134, dissected and mounted in glycerol on one slide: collected on 5 August 2015 by S. Watiroyram.</p></tp:treatment-sec><tp:treatment-sec sec-type="Allotype" id="SECID0E5AAE"><title>Allotype.</title><p>One adult female, <abbrev xmlns:xlink="http://www.w3.org/1999/xlink" content-type="institution" xlink:title="Natural History Museum, London, United Kingdom" id="ABBRID0EEBAE" xlink:type="simple">NHMUK</abbrev> 2017.135, dissected and mounted in glycerol on one slide: collected on same date by the same collector.</p></tp:treatment-sec><tp:treatment-sec sec-type="Paratypes" id="SECID0EJBAE"><title>Paratypes.</title><p>Ten adult females and males, <abbrev xmlns:xlink="http://www.w3.org/1999/xlink" content-type="institution" xlink:title="Natural History Museum, London, United Kingdom" id="ABBRID0EPBAE" xlink:type="simple">NHMUK</abbrev> 2017.136–145, undissected and preserved in 70% ethanol in 1.5 ml microtube; 10 adult females and males, <abbrev xmlns:xlink="http://www.w3.org/1999/xlink" content-type="institution" xlink:title="Nakhon Phanom University, Faculty of Science, Thailand" id="ABBRID0EUBAE" xlink:type="simple">NPU</abbrev> 2017–001, undissected and preserved in 70% ethanol in 1.5 ml microtube: collected on same date by the same collector.</p></tp:treatment-sec><tp:treatment-sec sec-type="Differential diagnosis" id="SECID0EZBAE"><title>Differential diagnosis.</title><p>The right P5 <abbrev xmlns:xlink="http://www.w3.org/1999/xlink" xlink:title="exopod" id="ABBRID0E6BAE" xlink:type="simple">Exp</abbrev>-2 of male in <italic><tp:taxon-name><tp:taxon-name-part taxon-name-part-type="genus" reg="Mongolodiaptomus">Mongolodiaptomus</tp:taxon-name-part> <tp:taxon-name-part taxon-name-part-type="species" reg="loeiensis">loeiensis</tp:taxon-name-part></tp:taxon-name></italic> sp. n. with principal spine slightly posterior to mid-outer margin and one spinous process each proximally and distally, fits the diagnostic features of the genus <italic><tp:taxon-name><tp:taxon-name-part taxon-name-part-type="genus" reg="Mongolodiaptomus">Mongolodiaptomus</tp:taxon-name-part></tp:taxon-name></italic> sensu <xref ref-type="bibr" rid="B12">Reddy et al. (2000)</xref>.</p><p>The male of new species is most similar to <italic><tp:taxon-name><tp:taxon-name-part taxon-name-part-type="genus" reg="Mongolodiaptomus">M.</tp:taxon-name-part> <tp:taxon-name-part taxon-name-part-type="species" reg="calcarus">calcarus</tp:taxon-name-part></tp:taxon-name></italic> by the segment 20 of right antennule with serrated spine, and the armature of P5: on right P5 (1) the presence of strong and stout coxal spine, (2) <abbrev xmlns:xlink="http://www.w3.org/1999/xlink" xlink:title="exopod" id="ABBRID0EGDAE" xlink:type="simple">Exp</abbrev>-2 with similar shape and size, and (3) <abbrev xmlns:xlink="http://www.w3.org/1999/xlink" xlink:title="exopod" id="ABBRID0EKDAE" xlink:type="simple">Exp</abbrev>-2 with strong and bent principal lateral spine; on left P5 (1) basis with long and narrow hyaline membrane on inner margin, and (2) <abbrev xmlns:xlink="http://www.w3.org/1999/xlink" xlink:title="exopod" id="ABBRID0EODAE" xlink:type="simple">Exp</abbrev>-2 with row of strong spinules on inner margin at distal half of segment. However, <italic><tp:taxon-name><tp:taxon-name-part taxon-name-part-type="genus" reg="Mongolodiaptomus">M.</tp:taxon-name-part> <tp:taxon-name-part taxon-name-part-type="species" reg="loeiensis">loeiensis</tp:taxon-name-part></tp:taxon-name></italic> sp. n. differs from <italic><tp:taxon-name><tp:taxon-name-part taxon-name-part-type="genus" reg="Mongolodiaptomus">M.</tp:taxon-name-part> <tp:taxon-name-part taxon-name-part-type="species" reg="calcarus">calcarus</tp:taxon-name-part></tp:taxon-name></italic> by following morphological characters: (1) the new species with three chitinous processes on ventral surface of the right caudal ramus while <italic><tp:taxon-name><tp:taxon-name-part taxon-name-part-type="genus" reg="Mongolodiaptomus">M.</tp:taxon-name-part> <tp:taxon-name-part taxon-name-part-type="species" reg="calcarus">calcarus</tp:taxon-name-part></tp:taxon-name></italic> with only two chitinous processes, (2) intercoxal plate of the new species with outgrowth process into two-spine like lobes at distal margin while <italic><tp:taxon-name><tp:taxon-name-part taxon-name-part-type="genus" reg="Mongolodiaptomus">M.</tp:taxon-name-part> <tp:taxon-name-part taxon-name-part-type="species" reg="calcarus">calcarus</tp:taxon-name-part></tp:taxon-name></italic> without any outgrowth process, (3) basis of right P5 in the new species with inner hyaline membrane and with sub-globular chitinous process on caudal surface while <italic><tp:taxon-name><tp:taxon-name-part taxon-name-part-type="genus" reg="Mongolodiaptomus">M.</tp:taxon-name-part> <tp:taxon-name-part taxon-name-part-type="species" reg="calcarus">calcarus</tp:taxon-name-part></tp:taxon-name></italic> without hyaline membrane, and with spur-like chitinous process, (4) the new species with long and slender end claw while it is typical short and robust in <italic><tp:taxon-name><tp:taxon-name-part taxon-name-part-type="genus" reg="Mongolodiaptomus">M.</tp:taxon-name-part> <tp:taxon-name-part taxon-name-part-type="species" reg="calcarus">calcarus</tp:taxon-name-part></tp:taxon-name></italic>. Additional differences occur in female characteristics as follows: (1) the genital somite of <italic><tp:taxon-name><tp:taxon-name-part taxon-name-part-type="genus" reg="Mongolodiaptomus">M.</tp:taxon-name-part> <tp:taxon-name-part taxon-name-part-type="species" reg="loeiensis">loeiensis</tp:taxon-name-part></tp:taxon-name></italic> sp. n. with bulges on proximal, sub-middle, and middle region at right margin while <italic><tp:taxon-name><tp:taxon-name-part taxon-name-part-type="genus" reg="Mongolodiaptomus">M.</tp:taxon-name-part> <tp:taxon-name-part taxon-name-part-type="species" reg="calcarus">calcarus</tp:taxon-name-part></tp:taxon-name></italic> is slightly convex on those region, (2) the right side of genital somite with spine located on outgrowth process in <italic><tp:taxon-name><tp:taxon-name-part taxon-name-part-type="genus" reg="Mongolodiaptomus">M.</tp:taxon-name-part> <tp:taxon-name-part taxon-name-part-type="species" reg="loeiensis">loeiensis</tp:taxon-name-part></tp:taxon-name></italic> sp. n. but it is directly inserted on somite in <italic><tp:taxon-name><tp:taxon-name-part taxon-name-part-type="genus" reg="Mongolodiaptomus">M.</tp:taxon-name-part> <tp:taxon-name-part taxon-name-part-type="species" reg="calcarus">calcarus</tp:taxon-name-part></tp:taxon-name></italic>, (3) the left side of genital somite with slightly proximal dilated and spine inserted on small prominence while <italic><tp:taxon-name><tp:taxon-name-part taxon-name-part-type="genus" reg="Mongolodiaptomus">M.</tp:taxon-name-part> <tp:taxon-name-part taxon-name-part-type="species" reg="calcarus">calcarus</tp:taxon-name-part></tp:taxon-name></italic> with obviously proximal rounded lobe and spine directly inserted on its segment.</p></tp:treatment-sec><tp:treatment-sec sec-type="description" id="SECID0ELHAE"><title>Description of adult female.</title><p>Body length (Fig. <xref ref-type="fig" rid="F1">1A</xref>), measured from anterior margin of rostrum to posterior margin of caudal rami, 1.0–1.3 mm. Rostral spines (Figs <xref ref-type="fig" rid="F1">1B</xref>, <xref ref-type="fig" rid="F4">4B</xref>) with two teeth-like process in anterior margin. Prosome (Fig. <xref ref-type="fig" rid="F1">1A</xref>) ovoid, with cephalosome and 5 pedigers; pediger 4 and 5 fused, partly separated at lateral side. Pediger 5 (Figs <xref ref-type="fig" rid="F1">1C</xref>, <xref ref-type="fig" rid="F4">4A</xref>) with symmetrical postero-lateral wings, reaching proximal part of genital somite; each wing with one inner and one posterior spine on posterolateral margins (former spine smaller than later one). Urosome (Fig. <xref ref-type="fig" rid="F1">1A, D</xref>) consisting of 3-somites including genital somite, urosomite 2 and anal somite, approximately 1/2 as long as prosome. Genital somite (Figs <xref ref-type="fig" rid="F1">1C–F</xref>, <xref ref-type="fig" rid="F4">4A</xref>) exceeding in length urosomite 2, anal somite and caudal ramus combined. Right side: with dilated laterally in three <!--PageBreak-->regions on proximal half of segment length; with postero-laterally directed outgrowth (sub-conical process), extended beyond half of somite; with a short and blunt posterior spine on respective outgrowth. Left side: with regular margin, with a spine on <!--PageBreak-->dorso-lateral surface at proximal part, larger and sharper than the right spine. A pair of gonopores located beneath a genital operculum on mid-ventrally proximal part. Urosomite 2 symmetrical, shorter than latter somite. Anal somite (Figs <xref ref-type="fig" rid="F1">1A, D</xref>, <xref ref-type="fig" rid="F4">4C</xref>) slightly expanded at distal end, almost as long as caudal rami; anal operculum small and slightly concave on its posterior margin.</p><fig id="F1" position="float" orientation="portrait"><label>Figure 1.</label><caption><p>
                  <italic><tp:taxon-name><tp:taxon-name-part taxon-name-part-type="genus" reg="Mongolodiaptomus">Mongolodiaptomus</tp:taxon-name-part> <tp:taxon-name-part taxon-name-part-type="species" reg="loeiensis">loeiensis</tp:taxon-name-part></tp:taxon-name></italic> sp. n. Female: <bold>A</bold> habitus, dorsal view <bold>B</bold> rostrum, frontal view <bold>C</bold> lateral wings on pediger 5 and genital somite, dorsal view <bold>D</bold> urosome, ventral view (black arrow points to smooth region of lateral seta) <bold>E</bold> genital somite, lateral view <bold>F</bold> lateral wing on pediger 5 and genital somite, lateral view <bold>G</bold> antennule. Scale bar 100 µm.</p></caption><graphic xmlns:xlink="http://www.w3.org/1999/xlink" xlink:href="zookeys-710-015-g001.jpg" position="float" orientation="portrait" xlink:type="simple" id="oo_163001.jpg"/></fig><p>Caudal rami (Figs <xref ref-type="fig" rid="F1">1D</xref>, <xref ref-type="fig" rid="F4">4C</xref>) symmetrical, each ramus slightly expanded on distal end, about 1.6 times as long as wide; with a row of setules along inner and outer margins. Each ramus with six setae (seta II–VII): lateral (II) seta with smooth region on proximally outer margin; dorsal seta (VII) proximally jointed, bare, and longest.</p><p>Antennule (Fig. <xref ref-type="fig" rid="F1">1G</xref>) symmetrical, 25-segmented, reaching beyond the end of caudal setae. Setal formula starting from the first to the last segment (a = aesthetasc, s = spine): 1+a, 3+a, 1+a, 1, 1+a, 1, 1+a, 1+s, 2+a, 1, 1, 1+a+s, 1, 1+a, 1, 1+a, 1, 1, 1+a, 1, 1, 2, 2, 2, 4+a.</p><p>Antenna (Fig. <xref ref-type="fig" rid="F2">2A</xref>) 11-segmented. Coxa with one seta on distal corner. Basis with two inner setae on distal corner. <abbrev xmlns:xlink="http://www.w3.org/1999/xlink" xlink:title="exopod" id="ABBRID0E4KAE" xlink:type="simple">Exp</abbrev>-1–6 with 1, 3, 1, 1, 1, and 1 inner seta, respectively. <abbrev xmlns:xlink="http://www.w3.org/1999/xlink" xlink:title="exopod" id="ABBRID0EBLAE" xlink:type="simple">Exp</abbrev>-7 with one inner and three apical setae. <abbrev xmlns:xlink="http://www.w3.org/1999/xlink" xlink:title="endopod" id="ABBRID0EFLAE" xlink:type="simple">Enp</abbrev>-1 with two inner setae. <abbrev xmlns:xlink="http://www.w3.org/1999/xlink" xlink:title="endopod" id="ABBRID0EJLAE" xlink:type="simple">Enp</abbrev>-2 with nine inner and seven apical setae.</p><fig id="F2" position="float" orientation="portrait"><label>Figure 2.</label><caption><p>
                  <italic><tp:taxon-name><tp:taxon-name-part taxon-name-part-type="genus" reg="Mongolodiaptomus">Mongolodiaptomus</tp:taxon-name-part> <tp:taxon-name-part taxon-name-part-type="species" reg="loeiensis">loeiensis</tp:taxon-name-part></tp:taxon-name></italic> sp. n. Female: <bold>A</bold> antenna <bold>B</bold> mandible <bold>C</bold> maxillule <bold>D</bold> maxilla <bold>E</bold> maxilliped. Scale bar 100 µm.</p></caption><graphic xmlns:xlink="http://www.w3.org/1999/xlink" xlink:href="zookeys-710-015-g002.jpg" position="float" orientation="portrait" xlink:type="simple" id="oo_163002.jpg"/></fig><p>Mandible (Fig. <xref ref-type="fig" rid="F2">2B</xref>) with four strongly chitinized teeth and a single seta on gnathobase. Basis with four inner setae. <abbrev xmlns:xlink="http://www.w3.org/1999/xlink" xlink:title="endopod" id="ABBRID0EVMAE" xlink:type="simple">Enp</abbrev> 2-segmented: <abbrev xmlns:xlink="http://www.w3.org/1999/xlink" xlink:title="endopod" id="ABBRID0EZMAE" xlink:type="simple">Enp</abbrev>-1 with four inner setae, <abbrev xmlns:xlink="http://www.w3.org/1999/xlink" xlink:title="endopod" id="ABBRID0E4MAE" xlink:type="simple">Enp</abbrev>-2 with nine apical setae plus tiny spinules along outer margin. <abbrev xmlns:xlink="http://www.w3.org/1999/xlink" xlink:title="exopod" id="ABBRID0EBNAE" xlink:type="simple">Exp</abbrev> 4-segmented, with 1, 1, 1, and 3 setae, respectively.</p><p>Maxillule (Fig. <xref ref-type="fig" rid="F2">2C</xref>) with seven spines and six setae on praecoxal arthrite. Coxal endite and coxal epipodite with three and nine setae, respectively. Proximal and distal endites each with four setae; basal exite with one seta. <abbrev xmlns:xlink="http://www.w3.org/1999/xlink" xlink:title="endopod" id="ABBRID0ELNAE" xlink:type="simple">Enp</abbrev> reduced, represented by eight apical setae. <abbrev xmlns:xlink="http://www.w3.org/1999/xlink" xlink:title="exopod" id="ABBRID0EPNAE" xlink:type="simple">Exp</abbrev> with six setae plus a row of setules on median margin.</p><p>Maxilla (Fig. <xref ref-type="fig" rid="F2">2D</xref>) with three setae on proximal praecoxal and coxal endites, and distal praecoxal and coxal endites. Allobasis with three setae. <abbrev xmlns:xlink="http://www.w3.org/1999/xlink" xlink:title="endopod" id="ABBRID0EZNAE" xlink:type="simple">Enp</abbrev> reduced to two segmented, each with three setae.</p><p>Maxilliped (Fig. <xref ref-type="fig" rid="F2">2E</xref>) with four endites on syncoxa: 1, 2, 3, 3 setae inserted on respective endites; endite 4 with tiny spinules on distal corner. Basis with three setae, ornamented with spinules on proximal half of segment. <abbrev xmlns:xlink="http://www.w3.org/1999/xlink" xlink:title="endopod" id="ABBRID0EDOAE" xlink:type="simple">Enp</abbrev> 6-segmented, with 2, 3, 2, 2, 2, and 4 setae, respectively.</p><p>P1–P4 (Figs <xref ref-type="fig" rid="F3">3A–D</xref>), biramous, <abbrev xmlns:xlink="http://www.w3.org/1999/xlink" xlink:title="exopod" id="ABBRID0ENOAE" xlink:type="simple">Exp</abbrev> longer than <abbrev xmlns:xlink="http://www.w3.org/1999/xlink" xlink:title="endopod" id="ABBRID0EROAE" xlink:type="simple">Enp</abbrev>. P1 with 3-segmented <abbrev xmlns:xlink="http://www.w3.org/1999/xlink" xlink:title="exopod" id="ABBRID0EVOAE" xlink:type="simple">Exp</abbrev> and 2-segmented <abbrev xmlns:xlink="http://www.w3.org/1999/xlink" xlink:title="endopod" id="ABBRID0EZOAE" xlink:type="simple">Enp</abbrev>, P2–P4 with 3-segmented <abbrev xmlns:xlink="http://www.w3.org/1999/xlink" xlink:title="exopod" id="ABBRID0E4OAE" xlink:type="simple">Exp</abbrev> and <abbrev xmlns:xlink="http://www.w3.org/1999/xlink" xlink:title="endopod" id="ABBRID0EBPAE" xlink:type="simple">Enp</abbrev>. <abbrev xmlns:xlink="http://www.w3.org/1999/xlink" xlink:title="exopod" id="ABBRID0EFPAE" xlink:type="simple">Exp</abbrev> and <abbrev xmlns:xlink="http://www.w3.org/1999/xlink" xlink:title="endopod" id="ABBRID0EJPAE" xlink:type="simple">Enp</abbrev> with longitudinal setules on inner and outer margin, respectively. Armature formula of P1–P4 as follows (legend: outer-inner seta/spine; outer-apical-inner; Arabic numerals represent setae, Roman numerals represent spines):</p><table-wrap id="T1" position="anchor" orientation="portrait"><table id="TID0EILAC" rules="all"><tbody><tr><th rowspan="2" colspan="1"/><th rowspan="2" colspan="1">Coxa</th><th rowspan="2" colspan="1">Basis</th><th rowspan="1" colspan="3">Exopod</th><th rowspan="1" colspan="3">Endopod</th></tr><tr><th rowspan="1" colspan="1">1</th><th rowspan="1" colspan="1">2</th><th rowspan="1" colspan="1">3</th><th rowspan="1" colspan="1">1</th><th rowspan="1" colspan="1">2</th><th rowspan="1" colspan="1">3</th></tr><tr><td rowspan="1" colspan="1">P1</td><td rowspan="1" colspan="1">0-1</td><td rowspan="1" colspan="1">0-0</td><td rowspan="1" colspan="1">I-1</td><td rowspan="1" colspan="1">0-1</td><td rowspan="1" colspan="1">I-3-2</td><td rowspan="1" colspan="1">0-1</td><td rowspan="1" colspan="1">1-2-3</td><td rowspan="1" colspan="1">----</td></tr><tr><td rowspan="1" colspan="1">P2</td><td rowspan="1" colspan="1">0-1</td><td rowspan="1" colspan="1">0-0</td><td rowspan="1" colspan="1">I-1</td><td rowspan="1" colspan="1">I-1</td><td rowspan="1" colspan="1">I-3-3</td><td rowspan="1" colspan="1">0-1</td><td rowspan="1" colspan="1">0-2</td><td rowspan="1" colspan="1">2-2-3</td></tr><tr><td rowspan="1" colspan="1">P3</td><td rowspan="1" colspan="1">0-1</td><td rowspan="1" colspan="1">0-0</td><td rowspan="1" colspan="1">I-1</td><td rowspan="1" colspan="1">I-1</td><td rowspan="1" colspan="1">I-3-3</td><td rowspan="1" colspan="1">0-1</td><td rowspan="1" colspan="1">0-2</td><td rowspan="1" colspan="1">2-2-3</td></tr><tr><td rowspan="1" colspan="1">P4</td><td rowspan="1" colspan="1">0-1</td><td rowspan="1" colspan="1">1-0</td><td rowspan="1" colspan="1">I-1</td><td rowspan="1" colspan="1">I-1</td><td rowspan="1" colspan="1">I-3-3</td><td rowspan="1" colspan="1">0-1</td><td rowspan="1" colspan="1">0-2</td><td rowspan="1" colspan="1">2-2-3</td></tr></tbody></table></table-wrap><!--PageBreak--><p>P5 (Figs <xref ref-type="fig" rid="F3">3E–F</xref>, <xref ref-type="fig" rid="F5">5F–I</xref>) symmetrical. Coxa with a blunt, stout spine on protuberance at distal outer corner on caudal surface. Basis with a thin, bare seta on outer margin, reaching middle of <abbrev xmlns:xlink="http://www.w3.org/1999/xlink" xlink:title="exopod" id="ABBRID0EVUAE" xlink:type="simple">Exp</abbrev>-1. <abbrev xmlns:xlink="http://www.w3.org/1999/xlink" xlink:title="exopod" id="ABBRID0EZUAE" xlink:type="simple">Exp</abbrev> 3-segmented and <abbrev xmlns:xlink="http://www.w3.org/1999/xlink" xlink:title="endopod" id="ABBRID0E4UAE" xlink:type="simple">Enp</abbrev> 2-segmented. <abbrev xmlns:xlink="http://www.w3.org/1999/xlink" xlink:title="exopod" id="ABBRID0EBVAE" xlink:type="simple">Exp</abbrev>-1 sub-rectangular, more than 2.0 times as long as wide, slightly longer than <abbrev xmlns:xlink="http://www.w3.org/1999/xlink" xlink:title="endopod" id="ABBRID0EFVAE" xlink:type="simple">Enp</abbrev>. <abbrev xmlns:xlink="http://www.w3.org/1999/xlink" xlink:title="exopod" id="ABBRID0EJVAE" xlink:type="simple">Exp</abbrev>-2 sub-trian<!--PageBreak-->gular, drawn out into claw-like, with a row of strong spinules along middle of both margins; with short and bare lateral spine. <abbrev xmlns:xlink="http://www.w3.org/1999/xlink" xlink:title="exopod" id="ABBRID0EPVAE" xlink:type="simple">Exp</abbrev>-3 reduced into small prominence, with short lateral spine, and long apical seta. <abbrev xmlns:xlink="http://www.w3.org/1999/xlink" xlink:title="endopod" id="ABBRID0ETVAE" xlink:type="simple">Enp</abbrev> subconical, <abbrev xmlns:xlink="http://www.w3.org/1999/xlink" xlink:title="endopod" id="ABBRID0EXVAE" xlink:type="simple">Enp</abbrev>-1 rectangular, slightly shorter than wide. <abbrev xmlns:xlink="http://www.w3.org/1999/xlink" xlink:title="endopod" id="ABBRID0E2VAE" xlink:type="simple">Enp</abbrev>-2 narrowed distally, with a circular row of spinules on distal end.</p><fig id="F3" position="float" orientation="portrait"><label>Figure 3.</label><caption><p>
                  <italic><tp:taxon-name><tp:taxon-name-part taxon-name-part-type="genus" reg="Mongolodiaptomus">Mongolodiaptomus</tp:taxon-name-part> <tp:taxon-name-part taxon-name-part-type="species" reg="loeiensis">loeiensis</tp:taxon-name-part></tp:taxon-name></italic> sp. n. Female: <bold>A</bold> P1 <bold>B</bold> P2 <bold>C</bold> P3 <bold>D</bold> P4 <bold>E</bold> P5 in caudal view <bold>F</bold> P5 in frontal view. Scale bar 100 μm.</p></caption><graphic xmlns:xlink="http://www.w3.org/1999/xlink" xlink:href="zookeys-710-015-g003.jpg" position="float" orientation="portrait" xlink:type="simple" id="oo_163003.jpg"/></fig><p>Additional ornamentation of P1–P5 as in Figs <xref ref-type="fig" rid="F3">3A–F</xref>, <xref ref-type="fig" rid="F5">5F–I</xref>.</p><p>Adult females with a single egg sac containing 8–10 eggs.</p></tp:treatment-sec><tp:treatment-sec sec-type="description" id="SECID0EOXAE"><title>Description of adult male.</title><p>Body length (Fig. <xref ref-type="fig" rid="F6">6A</xref>) measured from anterior margin of rostrum to posterior margin of caudal rami, 0.9 –1.1 mm (mean = 1.0 mm, n = 5), smaller than female. Prosome as in female but lateral wings not well developed compared to those in female, pediger 5 without inner spine inserted on dorso-posterior margin of each wing. Urosome (Figs <xref ref-type="fig" rid="F4">4D</xref>, <xref ref-type="fig" rid="F6">6B–C</xref>) 5-segmented and asymmetrical, oriented downward to right side. Genital somite (Fig. <xref ref-type="fig" rid="F6">6B</xref>) dilated postero-laterally on right side accompanied with a small seta on distal corner. Urosomites 2–3 (Figs <xref ref-type="fig" rid="F4">4D</xref>, <xref ref-type="fig" rid="F6">6C</xref>) with a field of long hairs ventrally along middle of segment. Urosomite 4 (Figs <xref ref-type="fig" rid="F4">4D–E</xref>, <xref ref-type="fig" rid="F6">6B</xref>) with posterolateral dilated on right side; dorso-posterior margin expanded beyond anal operculum. Anal somite (Figs <xref ref-type="fig" rid="F4">4D–E</xref>, <xref ref-type="fig" rid="F6">6B–D</xref>) similar to female but asymmetrical, right side located at lower position than opposite side. Caudal rami (Figs <xref ref-type="fig" rid="F4">4D–E</xref>, <xref ref-type="fig" rid="F6">6B–D</xref>) similar to female in setation but having different shape and ornamentation on right ramus. Ramus asymmetrical and cylindrical shaped: right ramus with three ventral chitinous prominences: two teeth-like on large bulge at proximal region (outer one small and with sharped tip; inner one large and with rounded tip), and one semi-circular ridge located above insertion of caudal seta IV and V.</p><fig id="F4" position="float" orientation="portrait"><label>Figure 4.</label><caption><p>
                  <italic><tp:taxon-name><tp:taxon-name-part taxon-name-part-type="genus" reg="Mongolodiaptomus">Mongolodiaptomus</tp:taxon-name-part> <tp:taxon-name-part taxon-name-part-type="species" reg="loeiensis">loeiensis</tp:taxon-name-part></tp:taxon-name></italic> sp. n., SEM photographs. Female (<bold>A–C</bold>): <bold>A</bold> pediger 5 and genital somite, dorsal view <bold>B</bold> rostrum, frontal view <bold>C</bold> urosomite 2, anal somite and caudal rami, dorsal view; Male (<bold>D–G</bold>): <bold>D1</bold> urosome in dorsal view <bold>D2</bold> urosome in ventro-lateral view <bold>E</bold> anal somite and caudal rami, ventral view <bold>F</bold> the right antennule segments 8–18 (white arrows point to spines) <bold>G</bold> spinous process on right antennule segment 20.</p></caption><graphic xmlns:xlink="http://www.w3.org/1999/xlink" xlink:href="zookeys-710-015-g004.jpg" position="float" orientation="portrait" xlink:type="simple" id="oo_163004.jpg"/></fig><p>Antennule (Figs <xref ref-type="fig" rid="F4">4F–G</xref>, <xref ref-type="fig" rid="F6">6E</xref>) asymmetrical, reaching beyond end of caudal setae. Right antennule 22-segmented, setal formula (a = aesthetasc, s = spine): 1+a, 3+a, 1+a, 1, 1+a, 1, 1+a, 1+s, 2+a, 1+s, 1+s, 1+a+s, 1+a+s, 2+a+s, 2+a+s, 2+a, 2+s, 1+s, 2, 3+s, 2, 4+a; geniculated between segment 18 and 19; segment 20 (antepenultimate) with comb-like spine (3–5 teeth).</p><p>Left antennule, antenna, mouthparts, and P1–P4 similar to those in female.</p><p>P5 (Figs <xref ref-type="fig" rid="F5">5A–E</xref>, <xref ref-type="fig" rid="F7">7</xref>) asymmetrical, right leg reaching beyond caudal setae. Intercoxal plate with two tooth-like lobes on distal margin, its tip bent forward to left leg. Right P5: coxa with strong and stout spine inserted on well-developed posterior lobe on caudal surface. Basis with long and narrow hyaline lamella at inner margin; small chitinous prominence (sub-globular in shape) located approximately mid-distal of segment on caudal surface; distal outer margin with short, thin seta on frontal surface. <abbrev xmlns:xlink="http://www.w3.org/1999/xlink" xlink:title="exopod" id="ABBRID0EF2AE" xlink:type="simple">Exp</abbrev> 2-segmented: <abbrev xmlns:xlink="http://www.w3.org/1999/xlink" xlink:title="exopod" id="ABBRID0EJ2AE" xlink:type="simple">Exp</abbrev>-1 small and shorter than wide, approximately 0.6 times as long as wide; with two prominent knobs on caudal surface; distal outer corner produced. <abbrev xmlns:xlink="http://www.w3.org/1999/xlink" xlink:title="exopod" id="ABBRID0EN2AE" xlink:type="simple">Exp</abbrev>-2 enlarged, approximately 2.0 times as long as wide; proximal and distal part enlarged in similar size, inner margin slightly convex and outer margin concave; with two minute knobs and one principal (lateral) spine at outer margin (knob-like projection located on proximal and distal region; lateral spine inserted slightly anterior to mid-outer margin of segment). Lateral spine strong, cylindrical, approximately 1/2 of segment length; its tip bent upward to posterolateral direction on caudal view. End claw sickle-shaped, strong and pointed tip; approximately 1.5 times as long as <abbrev xmlns:xlink="http://www.w3.org/1999/xlink" xlink:title="exopod" id="ABBRID0ER2AE" xlink:type="simple">Exp</abbrev>-2, inner and outer margins smooth. <abbrev xmlns:xlink="http://www.w3.org/1999/xlink" xlink:title="endopod" id="ABBRID0EV2AE" xlink:type="simple">Enp</abbrev> 1-segmented, conical, <!--PageBreak-->reaching to proximal expansion of <abbrev xmlns:xlink="http://www.w3.org/1999/xlink" xlink:title="exopod" id="ABBRID0E22AE" xlink:type="simple">Exp</abbrev>-2, with cluster of spinules at rounded tip. Left P5: coxa with thin seta inserted on posterior lobe at distal inner corner, exceeding basis, and posterolateral margin with semi-circular concave on caudal surface. Basis with long, narrow hyaline lamella at inner margin (small size than right P5); with long, thin seta at posterolateral margin on caudal surface. <abbrev xmlns:xlink="http://www.w3.org/1999/xlink" xlink:title="exopod" id="ABBRID0E62AE" xlink:type="simple">Exp</abbrev> 2-segmented: <abbrev xmlns:xlink="http://www.w3.org/1999/xlink" xlink:title="exopod" id="ABBRID0ED3AE" xlink:type="simple">Exp</abbrev>-1 <!--PageBreak-->longer than wide, gradually tapering posteriorly, inner margin concave and outer one convex; with field of setules on inner margin at distal end. <abbrev xmlns:xlink="http://www.w3.org/1999/xlink" xlink:title="exopod" id="ABBRID0EJ3AE" xlink:type="simple">Exp</abbrev>-2 smaller than <abbrev xmlns:xlink="http://www.w3.org/1999/xlink" xlink:title="exopod" id="ABBRID0EN3AE" xlink:type="simple">Exp</abbrev>-1, conical; with seta on inner margin at distal end on frontal surface, as long as segment; <!--PageBreak-->with a cluster of strong spinules along inner margin; apical process stout, bare, and short. <abbrev xmlns:xlink="http://www.w3.org/1999/xlink" xlink:title="endopod" id="ABBRID0ET3AE" xlink:type="simple">Enp</abbrev> 1-segmented, longer than <abbrev xmlns:xlink="http://www.w3.org/1999/xlink" xlink:title="exopod" id="ABBRID0EX3AE" xlink:type="simple">Exp</abbrev>-1, with a cluster of spinules at its tip.</p><fig id="F5" position="float" orientation="portrait"><label>Figure 5.</label><caption><p>
                  <italic><tp:taxon-name><tp:taxon-name-part taxon-name-part-type="genus" reg="Mongolodiaptomus">Mongolodiaptomus</tp:taxon-name-part> <tp:taxon-name-part taxon-name-part-type="species" reg="loeiensis">loeiensis</tp:taxon-name-part></tp:taxon-name></italic> sp. n., SEM photographs. Male (<bold>A–E</bold>): <bold>A</bold> P5 in caudal view <bold>B</bold> coxa, basis, <abbrev xmlns:xlink="http://www.w3.org/1999/xlink" xlink:title="exopod" id="ABBRID0EU4AE" xlink:type="simple">Exp</abbrev>-1 of the right P5 in caudal view <bold>C</bold> intercoxal plate, coxa, basis, <abbrev xmlns:xlink="http://www.w3.org/1999/xlink" xlink:title="endopod" id="ABBRID0E14AE" xlink:type="simple">Enp</abbrev> of the right P5 and coxa, basis, <abbrev xmlns:xlink="http://www.w3.org/1999/xlink" xlink:title="exopod" id="ABBRID0E54AE" xlink:type="simple">Exp</abbrev> and <abbrev xmlns:xlink="http://www.w3.org/1999/xlink" xlink:title="endopod" id="ABBRID0EC5AE" xlink:type="simple">Enp</abbrev> of the left P5, caudal view <bold>D</bold> <abbrev xmlns:xlink="http://www.w3.org/1999/xlink" xlink:title="endopod" id="ABBRID0EI5AE" xlink:type="simple">Enp</abbrev> and <abbrev xmlns:xlink="http://www.w3.org/1999/xlink" xlink:title="exopod" id="ABBRID0EM5AE" xlink:type="simple">Exp</abbrev> of the right P5 in caudal view <bold>E</bold> P5 in frontal view; Female (<bold>F–I</bold>): <bold>F</bold> P5 in caudal view <bold>G</bold> basis, <abbrev xmlns:xlink="http://www.w3.org/1999/xlink" xlink:title="exopod" id="ABBRID0EY5AE" xlink:type="simple">Exp</abbrev>-1 and <abbrev xmlns:xlink="http://www.w3.org/1999/xlink" xlink:title="endopod" id="ABBRID0E35AE" xlink:type="simple">Enp</abbrev> in caudal view (white arrow indicated the segmented point of <abbrev xmlns:xlink="http://www.w3.org/1999/xlink" xlink:title="endopod" id="ABBRID0EA6AE" xlink:type="simple">Enp</abbrev>) <bold>H</bold> P5 in frontal view <bold>I</bold> the left P5 in frontal view.</p></caption><graphic xmlns:xlink="http://www.w3.org/1999/xlink" xlink:href="zookeys-710-015-g005.jpg" position="float" orientation="portrait" xlink:type="simple" id="oo_163005.jpg"/></fig><fig id="F6" position="float" orientation="portrait"><label>Figure 6.</label><caption><p>
                  <italic><tp:taxon-name><tp:taxon-name-part taxon-name-part-type="genus" reg="Mongolodiaptomus">Mongolodiaptomus</tp:taxon-name-part> <tp:taxon-name-part taxon-name-part-type="species" reg="loeiensis">loeiensis</tp:taxon-name-part></tp:taxon-name></italic> sp. n. Male: <bold>A</bold> habitus, dorsal view <bold>B</bold> urosome, dorsal view <bold>C</bold> urosome, lateral view <bold>D</bold> anal somite and caudal rami, ventral view <bold>E</bold> antennule <bold>E1</bold> segments 1–12 <bold>E2</bold> segments 13–18 <bold>E3</bold> segments 19–22. Scale bar 100 µm.</p></caption><graphic xmlns:xlink="http://www.w3.org/1999/xlink" xlink:href="zookeys-710-015-g006.jpg" position="float" orientation="portrait" xlink:type="simple" id="oo_163006.jpg"/></fig><fig id="F7" position="float" orientation="portrait"><label>Figure 7.</label><caption><p>
                  <italic><tp:taxon-name><tp:taxon-name-part taxon-name-part-type="genus" reg="Mongolodiaptomus">Mongolodiaptomus</tp:taxon-name-part> <tp:taxon-name-part taxon-name-part-type="species" reg="loeiensis">loeiensis</tp:taxon-name-part></tp:taxon-name></italic> sp. n. Male: <bold>A</bold> P5 in caudal view <bold>B</bold> P5 in frontal view <bold>C</bold> Right P5 <abbrev xmlns:xlink="http://www.w3.org/1999/xlink" xlink:title="exopod" id="ABBRID0EPBAG" xlink:type="simple">Exp</abbrev>-1 in outer lateral view. Scale bar 100 μm.</p></caption><graphic xmlns:xlink="http://www.w3.org/1999/xlink" xlink:href="zookeys-710-015-g007.jpg" position="float" orientation="portrait" xlink:type="simple" id="oo_163007.jpg"/></fig></tp:treatment-sec><tp:treatment-sec sec-type="etymology" id="SECID0EYBAG"><title>Etymology.</title><p>The specific name <italic><tp:taxon-name><tp:taxon-name-part taxon-name-part-type="species" reg="loeiensis">loeiensis</tp:taxon-name-part></tp:taxon-name></italic> refers to the place “Loei” where the new species was first recognized. The name with the Latin suffix “-<italic>ensis</italic>” is an adjective for place.</p><!--PageBreak--></tp:treatment-sec><tp:treatment-sec sec-type="distribution" id="SECID0ELCAG"><title>Distribution and ecology of the new species and other diaptomids in the area of study.</title><p>
              <italic><tp:taxon-name><tp:taxon-name-part taxon-name-part-type="genus" reg="Mongolodiaptomus">Mongolodiaptomus</tp:taxon-name-part> <tp:taxon-name-part taxon-name-part-type="species" reg="loeiensis">loeiensis</tp:taxon-name-part></tp:taxon-name></italic> sp. n. was found in a temporary pond with a mean water temperature of 25.5 °C, conductivity 259 μS/cm, and pH 7.6. The new species was a single calanoid copepod occurring in type locality. However, <!--PageBreak-->it was found co-occurring with other microcrustaceans, i.e. <italic><tp:taxon-name><tp:taxon-name-part taxon-name-part-type="genus" reg="Diaphanosoma">Diaphanosoma</tp:taxon-name-part> <tp:taxon-name-part taxon-name-part-type="species" reg="excisum">excisum</tp:taxon-name-part></tp:taxon-name></italic> Sars, 1885, <italic><tp:taxon-name><tp:taxon-name-part taxon-name-part-type="genus" reg="Thermocyclops">Thermocyclops</tp:taxon-name-part> <tp:taxon-name-part taxon-name-part-type="species" reg="decipiens">decipiens</tp:taxon-name-part></tp:taxon-name></italic> (Kiefer, 1929), and <italic><tp:taxon-name><tp:taxon-name-part taxon-name-part-type="genus" reg="Mesocyclops">Mesocyclops</tp:taxon-name-part> <tp:taxon-name-part taxon-name-part-type="species" reg="thermocyclopoides">thermocyclopoides</tp:taxon-name-part></tp:taxon-name></italic> Harada, 1931. In over 3,000 samples collected from Thailand (59 samples from Loei Province provided by the first author and about 3,000 samples from other provinces by the second author and her colleagues), the new species can by considered as a rare species because it was present only in the type locality from Loei Province (<xref ref-type="bibr" rid="B16">Sanoamuang 2002</xref>).</p><!--PageBreak--><p>The occurrence of the new species is similar to that of <italic><tp:taxon-name><tp:taxon-name-part taxon-name-part-type="genus" reg="Phyllodiaptomus">Phyllodiaptomus</tp:taxon-name-part> <tp:taxon-name-part taxon-name-part-type="species" reg="thailandicus">thailandicus</tp:taxon-name-part></tp:taxon-name></italic> Sanoamuang &amp; Teeramaethee, 2006 and <tp:taxon-name><tp:taxon-name-part taxon-name-part-type="genus" reg="Tropodiaptomus">Tropodiaptomus</tp:taxon-name-part> <tp:taxon-name-part taxon-name-part-type="uncertainty-rank">cf.</tp:taxon-name-part> <tp:taxon-name-part taxon-name-part-type="species" reg="ruttneri">ruttneri</tp:taxon-name-part></tp:taxon-name> (Brehm, 1923), which have so far been known as rare species in Thailand and here each species was found in a single location or in about 2% of collected samples. <italic><tp:taxon-name><tp:taxon-name-part taxon-name-part-type="genus" reg="Phyllodiaptomus">P.</tp:taxon-name-part> <tp:taxon-name-part taxon-name-part-type="species" reg="thailandicus">thailandicus</tp:taxon-name-part></tp:taxon-name></italic> has hitherto been found in six provinces; Prachinburi, Chanthaburi, Sa Kaeo, Suphanburi, Kanchanaburi, and Chumphon (<xref ref-type="bibr" rid="B17">Sanoamuang and Teeramaethee 2006</xref>, <xref ref-type="bibr" rid="B9">Koompoot and Sanoamuang 2012</xref>) whereas <tp:taxon-name><tp:taxon-name-part taxon-name-part-type="genus" reg="Tropodiaptomus">Tropodiaptomus</tp:taxon-name-part> <tp:taxon-name-part taxon-name-part-type="uncertainty-rank">cf.</tp:taxon-name-part> <tp:taxon-name-part taxon-name-part-type="species" reg="ruttneri">ruttneri</tp:taxon-name-part></tp:taxon-name> was only known from Phayao and Nan provinces (<xref ref-type="bibr" rid="B16">Sanoamuang 2002</xref>). The findings of <italic><tp:taxon-name><tp:taxon-name-part taxon-name-part-type="genus" reg="Phyllodiaptomus">P.</tp:taxon-name-part> <tp:taxon-name-part taxon-name-part-type="species" reg="thailandicus">thailandicus</tp:taxon-name-part></tp:taxon-name></italic> and <tp:taxon-name><tp:taxon-name-part taxon-name-part-type="genus" reg="Tropodiaptomus">Tropodiaptomus</tp:taxon-name-part> <tp:taxon-name-part taxon-name-part-type="uncertainty-rank">cf.</tp:taxon-name-part> <tp:taxon-name-part taxon-name-part-type="species" reg="ruttneri">ruttneri</tp:taxon-name-part></tp:taxon-name> in this study are a new record to northeastern Thailand and provide more understanding on its distribution range in the country. <italic><tp:taxon-name><tp:taxon-name-part taxon-name-part-type="genus" reg="Vietodiaptomus">Vietodiaptomus</tp:taxon-name-part> <tp:taxon-name-part taxon-name-part-type="species" reg="blachei">blachei</tp:taxon-name-part></tp:taxon-name></italic> (Brehm, 1951) was found in a few samples or approximately 9% of collected samples whereas <italic><tp:taxon-name><tp:taxon-name-part taxon-name-part-type="genus" reg="Phyllodiaptomus">P.</tp:taxon-name-part> <tp:taxon-name-part taxon-name-part-type="species" reg="praedictus">praedictus</tp:taxon-name-part></tp:taxon-name></italic>, <italic><tp:taxon-name><tp:taxon-name-part taxon-name-part-type="genus" reg="Mongolodiaptomus">M.</tp:taxon-name-part> <tp:taxon-name-part taxon-name-part-type="species" reg="botulifer">botulifer</tp:taxon-name-part></tp:taxon-name></italic>, and <italic><tp:taxon-name><tp:taxon-name-part taxon-name-part-type="genus" reg="Mongolodiaptomus">M.</tp:taxon-name-part> <tp:taxon-name-part taxon-name-part-type="species" reg="calcarus">calcarus</tp:taxon-name-part></tp:taxon-name></italic> were frequently found in about 41, 39 and 6% of collected samples, respectively.</p><p>The ranges of water variables for four other diaptomids species collected from Loei Province areas are as follows: <tp:taxon-name><tp:taxon-name-part taxon-name-part-type="genus" reg="Tropodiaptomus">Tropodiaptomus</tp:taxon-name-part> <tp:taxon-name-part taxon-name-part-type="uncertainty-rank">cf.</tp:taxon-name-part> <tp:taxon-name-part taxon-name-part-type="species" reg="ruttneri">ruttneri</tp:taxon-name-part></tp:taxon-name> in water with temperature 26.9–30.1 °C, conductivity 81–100 μS/cm, and pH 7.1–7.3; <italic><tp:taxon-name><tp:taxon-name-part taxon-name-part-type="genus" reg="Phyllodiaptomus">P.</tp:taxon-name-part> <tp:taxon-name-part taxon-name-part-type="species" reg="thailandicus">thailandicus</tp:taxon-name-part></tp:taxon-name></italic> = 25.0–30.1 °C, 310–360 μS/cm, and pH 7.3–7.5; <italic><tp:taxon-name><tp:taxon-name-part taxon-name-part-type="genus" reg="Mongolodiaptomus">M.</tp:taxon-name-part> <tp:taxon-name-part taxon-name-part-type="species" reg="calcarus">calcarus</tp:taxon-name-part></tp:taxon-name></italic> = 23.6–31.2 °C, 197–287 μS/cm, and pH 7.6–8.0; <italic><tp:taxon-name><tp:taxon-name-part taxon-name-part-type="genus" reg="Mongolodiaptomus">M.</tp:taxon-name-part> <tp:taxon-name-part taxon-name-part-type="species" reg="botulifer">botulifer</tp:taxon-name-part></tp:taxon-name></italic> = 26.0–30.7 °C, 57–343 μS/cm, and pH 7.2–7.8; <italic><tp:taxon-name><tp:taxon-name-part taxon-name-part-type="genus" reg="Phyllodiaptomus">P.</tp:taxon-name-part> <tp:taxon-name-part taxon-name-part-type="species" reg="praedictus">praedictus</tp:taxon-name-part></tp:taxon-name></italic> = 24.6–31.8 °C, 57–386 μS/cm, and pH 7.6–8.2; <italic><tp:taxon-name><tp:taxon-name-part taxon-name-part-type="genus" reg="Vietodiaptomus">V.</tp:taxon-name-part> <tp:taxon-name-part taxon-name-part-type="species" reg="blachei">blachei</tp:taxon-name-part></tp:taxon-name></italic> = 26.0–31.4 °C, 92–527 μS/cm, and pH 7.1–8.1.</p></tp:treatment-sec><ref-list><ref id="B12"><mixed-citation xmlns:xlink="http://www.w3.org/1999/xlink" xlink:type="simple">
          <person-group><name name-style="western"><surname>Reddy</surname><given-names>YR</given-names></name><name name-style="western"><surname>Sanoamuang</surname><given-names>L</given-names></name><name name-style="western"><surname>Dumont</surname><given-names>HJ</given-names></name></person-group> (<year>2000</year>) <article-title>Amended delimitation of <italic><tp:taxon-name><tp:taxon-name-part taxon-name-part-type="genus">Mongolodiaptomus</tp:taxon-name-part></tp:taxon-name></italic> against <italic><tp:taxon-name><tp:taxon-name-part taxon-name-part-type="genus">Neodiaptomus</tp:taxon-name-part></tp:taxon-name></italic> and <italic><tp:taxon-name><tp:taxon-name-part taxon-name-part-type="genus">Allodiaptomus</tp:taxon-name-part></tp:taxon-name></italic> and redescription of the little known <italic><tp:taxon-name><tp:taxon-name-part taxon-name-part-type="genus">Mongolodiaptomus</tp:taxon-name-part> <tp:taxon-name-part taxon-name-part-type="species">uenoi</tp:taxon-name-part></tp:taxon-name></italic> (Kikuchi, 1936) from Thailand (<tp:taxon-name><tp:taxon-name-part taxon-name-part-type="subclass">Copepoda</tp:taxon-name-part></tp:taxon-name>: <tp:taxon-name><tp:taxon-name-part taxon-name-part-type="order">Calanoida</tp:taxon-name-part></tp:taxon-name>: <tp:taxon-name><tp:taxon-name-part taxon-name-part-type="family">Diaptomidae</tp:taxon-name-part></tp:taxon-name>).</article-title> <source>Hydrobiologia</source> <volume>418</volume>: <fpage>99</fpage>–<lpage>109</lpage>. <ext-link xlink:type="simple" ext-link-type="doi" xlink:href="10.1023/A:1003859908612">https://doi.org/10.1023/A:1003859908612</ext-link></mixed-citation></ref><ref id="B16"><mixed-citation xmlns:xlink="http://www.w3.org/1999/xlink" xlink:type="simple">
          <person-group><name name-style="western"><surname>Sanoamuang</surname><given-names>L</given-names></name></person-group> (<year>2002</year>) <source>Freshwater Zooplankton: Calanoid Copepods in Thailand.</source> <publisher-name>Klangnanatham Publishers (Khon Kaen)</publisher-name>, <publisher-loc>Thailand</publisher-loc>, <size units="page">159 pp</size>.</mixed-citation></ref><ref id="B17"><mixed-citation xmlns:xlink="http://www.w3.org/1999/xlink" xlink:type="simple">
          <person-group><name name-style="western"><surname>Sanoamuang</surname><given-names>L</given-names></name><name name-style="western"><surname>Teeramaethee</surname><given-names>J</given-names></name></person-group> (<year>2006</year>) <article-title><italic><tp:taxon-name><tp:taxon-name-part taxon-name-part-type="genus">Phyllodiaptomus</tp:taxon-name-part> <tp:taxon-name-part taxon-name-part-type="species">thailandicus</tp:taxon-name-part></tp:taxon-name></italic>, a new freshwater copepod (<tp:taxon-name><tp:taxon-name-part taxon-name-part-type="subclass">Copepoda</tp:taxon-name-part></tp:taxon-name>, <tp:taxon-name><tp:taxon-name-part taxon-name-part-type="order">Calanoida</tp:taxon-name-part></tp:taxon-name>, <tp:taxon-name><tp:taxon-name-part taxon-name-part-type="family">Diaptomidae</tp:taxon-name-part></tp:taxon-name>) from Thailand.</article-title> <source>Crustaceana</source> <volume>79</volume>: <fpage>475</fpage>–<lpage>487</lpage>.</mixed-citation></ref><ref id="B9"><mixed-citation xmlns:xlink="http://www.w3.org/1999/xlink" xlink:type="simple">
          <person-group><name name-style="western"><surname>Koompoot</surname><given-names>K</given-names></name><name name-style="western"><surname>Sanoamuang</surname><given-names>L</given-names></name></person-group> (<year>2012</year>) <article-title>Calanoid copepods from Suphanburi, Kanchanaburi, Ratchaburi and Phetchaburi provinces.</article-title> <source>KKU Science Journal</source> <volume>40</volume>: <fpage>273</fpage>–<lpage>280</lpage>.</mixed-citation></ref></ref-list></tp:taxon-treatment>
